# Supplementary material for: Visual Attention to Food Bank Posters: Insights from an Exploratory Eye-Tracking Study
Source: Behav Sci (Basel). 2026 Mar 7;16(3):384. doi: 10.3390/bs16030384 (PMC13023464; doi:10.3390/bs16030384)
Supplement: Supplementary file 1 [file behavsci-16-00384-s001.zip]

Archive with 1 entries (1 files):
- behavsci-4133495-supplementary.pdf
